# Supplementary material for: ﻿Primulinaaureipurpurea (Gesneriaceae), a new species from Guangxi Zhuang Autonomous Region, China
Source: PhytoKeys. 2025 Jun 6;257:125–33. doi: 10.3897/phytokeys.257.155007 (PMC12166382; doi:10.3897/phytokeys.257.155007)
Supplement: XML Treatment for Primulina aureipurpurea [file phytokeys.257.155007-treatment1.xml]

<!DOCTYPE tp:taxon-treatment
  PUBLIC "-//TaxonX//DTD Taxonomic Treatment Publishing DTD v0 20100105//EN" "tax-treatment-NSO.dtd">
<tp:taxon-treatment xmlns:tp="http://www.plazi.org/taxpub"><tp:treatment-meta><kwd-group><label>Taxon classification</label><kwd>
              <named-content content-type="kingdom">Plantae</named-content>
            </kwd><kwd>
              <named-content content-type="order">Lamiales</named-content>
            </kwd><kwd>
              <named-content content-type="family">Gesneriaceae</named-content>
            </kwd></kwd-group><mixed-citation publication-type="journal"><person-group><name><surname>Lai</surname><given-names>Bi-Dan</given-names></name><name><surname>Huang</surname><given-names>Yi-Qin</given-names></name><name><surname>Shi</surname><given-names>Mei-Juan</given-names></name><name><surname>Deng</surname><given-names>Zheng-Yu</given-names></name><name><surname>Wen</surname><given-names>Fang</given-names></name></person-group><article-title>﻿<italic><tp:taxon-name><tp:taxon-name-part taxon-name-part-type="genus" reg="Primulina">Primulina</tp:taxon-name-part><tp:taxon-name-part taxon-name-part-type="species" reg="aureipurpurea">aureipurpurea</tp:taxon-name-part></tp:taxon-name></italic> (<tp:taxon-name><tp:taxon-name-part taxon-name-part-type="family">Gesneriaceae</tp:taxon-name-part></tp:taxon-name>), a new species from Guangxi Zhuang Autonomous Region, China</article-title><source>PhytoKeys</source><day>06</day><month>06</month><year>2025</year><volume>257</volume><fpage>125</fpage><lpage>133</lpage><pub-id pub-id-type="doi">10.3897/phytokeys.257.155007</pub-id></mixed-citation></tp:treatment-meta><tp:nomenclature><label>﻿</label><tp:taxon-name>
            <object-id xmlns:xlink="http://www.w3.org/1999/xlink" content-type="arpha" xlink:type="simple">438A0623-4E9B-534F-B90E-BD5383723B0A</object-id>
            <tp:taxon-name-part taxon-name-part-type="genus" reg="Primulina">Primulina</tp:taxon-name-part>
            <tp:taxon-name-part taxon-name-part-type="species" reg="aureipurpurea">aureipurpurea</tp:taxon-name-part>
            <object-id xmlns:xlink="http://www.w3.org/1999/xlink" content-type="ipni" xlink:type="simple">urn:lsid:ipni.org:names:77362809-1</object-id>
          </tp:taxon-name><tp:taxon-authority>F.Wen, B.D.Lai &amp; Y.Q.Huang</tp:taxon-authority><tp:taxon-status xmlns:xlink="http://www.w3.org/1999/xlink" xlink:type="simple">sp. nov.</tp:taxon-status><xref ref-type="fig" rid="F1">Figs 1</xref><xref ref-type="fig" rid="F2">, 2</xref></tp:nomenclature><tp:treatment-sec sec-type="material" id="SECID0EJHAC"><title>Type.</title><p>China. • Guangxi Zhuang Autonomous Region: Dahua County, Baima Twon, Longlv village, <named-content xmlns:xlink="http://www.w3.org/1999/xlink" content-type="dwc:verbatimCoordinates" xlink:type="simple"><named-content content-type="geo-json" specific-use="{&#34;type&#34;:&#34;Point&#34;,&#34;coordinates&#34;:[107.738100,23.874900]}" id="NCID0ESHAC" xlink:type="simple">23.8749°N,107.7381°E</named-content></named-content>, on rocks of limestone hills, elev. 490 m, 11<sup>st</sup> Nov 2024 (fl.), <italic>B.D.Lai, &amp; Y.Q.Huang 20241109</italic> (holotype IBK!).</p></tp:treatment-sec><tp:treatment-sec sec-type="diagnosis" id="SECID0E2HAC"><title>Diagnosis.</title><p><italic><tp:taxon-name><tp:taxon-name-part taxon-name-part-type="genus" reg="Primulina">Primulina</tp:taxon-name-part><tp:taxon-name-part taxon-name-part-type="species" reg="aureipurpurea">aureipurpurea</tp:taxon-name-part></tp:taxon-name></italic> is morphologically close to <italic><tp:taxon-name><tp:taxon-name-part taxon-name-part-type="genus" reg="Primulina">P.</tp:taxon-name-part><tp:taxon-name-part taxon-name-part-type="species" reg="albicalyx">albicalyx</tp:taxon-name-part></tp:taxon-name></italic> in floral organ morphology (for example, corollas of similar size, corollas with yellow as the dominant color), and both are relatively geographically adjacent, but they can still be distinguished by the following combined characteristics, such as leaf sessile or with indistinct short petioles (5–10 mm long) in <italic><tp:taxon-name><tp:taxon-name-part taxon-name-part-type="genus" reg="Primulina">P.</tp:taxon-name-part><tp:taxon-name-part taxon-name-part-type="species" reg="aureipurpurea">aureipurpurea</tp:taxon-name-part></tp:taxon-name></italic> (<italic>vs.</italic> distinctly petiolate, 21–42 mm long in <italic><tp:taxon-name><tp:taxon-name-part taxon-name-part-type="genus" reg="Primulina">P.</tp:taxon-name-part><tp:taxon-name-part taxon-name-part-type="species" reg="albicalyx">albicalyx</tp:taxon-name-part></tp:taxon-name></italic>, the following comparisons are in the same order); blades oblanceolate, narrowly obovate to obovate (<italic>vs.</italic> ovate to broadly ovate); bracts lanceolate, 3–4 × ca. 1 mm in size (<italic>vs.</italic> ovate to narrowly ovate, 18–25 × 9–14 mm in size); filaments glabrous and ca. 1.5 mm long (<italic>vs.</italic> sparely glandular-pubescent and 2–2.5 mm long); pistil sparsely eglandular-puberulent (<italic>vs.</italic> densely glandular-pubescent).</p></tp:treatment-sec><tp:treatment-sec sec-type="description" id="SECID0EXJAC"><title>Description.</title><p>Perennial herb. Rhizome gray-brown to light brown, nearly cylindrical, 2–4 cm long or longer, 7–9 mm in diameter, with indistinct nodes; lacking main root but numerous gray-brown fibrous roots, often appearing on the contact surface with soil from the bottom to the lower half of the rhizome and between nodes. Leaves 12–24, clustered at the rhizome apex, obscurely opposite to 3-verticillate, sessile or with indistinct short petioles; if petioles present, 5–10 mm long, 4–6 mm in diameter, cross-section often indistinct flattened shallow “V”-shape, densely appressed white to purplish-red pubescent (if pubescent, white under normal growth conditions and often purplish-red during drought or in low-temperature dry seasons in autumn and winter); leaf blades slightly fleshy to fleshy when fresh, thickly chartaceous when dried, adaxial surfaces green to purplish-green, often purplish-red in dry season, abaxial surface light gray-green to grayish-white accompanying slight greenish tinge, oblanceolate, narrowly obovate to obovate, 4–6 × 2.5–3.5 cm, pubescent on both surfaces as on petioles, apex obtuse to rounded, base often narrowly cuneate and gradually narrowed being petiole, margin entire; 3–4 lateral veins on each side, prominent on abaxial surface, indistinctly slightly impressed on adaxial surface. Cymes axillary, 1–4-flowered, occasionally more; peduncle purple-brown to purplish-green, 5–10 cm long, ca. 1.5 mm in diameter, densely white to purplish-red pubescent; bracts 2, opposite, light red-brown to yellow-brown, darker red-purple at apex, lanceolate, 3–4 × ca. 1 mm, margin entire, apex acute, abaxially sparsely white puberulent, adaxially glabrous; pedicel ca. 1 cm long, ca. 1 mm in diameter, densely white to purplish-red pubescent. Calyx 5-lobed to base; lobes lanceolate, ca. 5 × 1 mm, color, shape and indumentum same as on bracts. Corolla with rich colors, all lobes of the limb bright yellow, outside of corolla tube purplish-red and inside red-brown, with 3–5 deep red-brown to purplish-brown longitudinal lines along each lobe of the corolla lobes towards the inside of the corolla tube on the inner side, occasionally entirely purplish red, campanulate, ca. 3 cm long, outside sparsely puberulent and glandular-puberulent, inside nearly glabrous; corolla tube nearly cylindrical, ca. 2 mm in diameter at base, ca. 2 cm in diameter at orifice; limb distinctly bilabiate; upper lip 2-lobed to middle, lobes triangular-oblate, ca. 5 × 5.5 mm, apex rounded, margin entire; lower lip 3-lobed to middle, lobes oblong, ca. 5.5 × 4.5 mm, apex rounded, margin entire. Stamens 2, adnate to ca. 1.4 cm above the base of the corolla tube; filaments filiform, 5–7 mm long, dark purple, strongly geniculate at ca. 1/3 from base upwards, glabrous; anthers cream-white, oval, slightly constricted at the middle where filaments attach, adnate dorsally, ca. 1.5 mm long, glabrous; staminodes 3, light red-brown, lateral two distinct, filiform, apex rounded, adanate to ca. 1 cm above the base of the corolla tube, ca. 4.5 mm long, sparsely puberulent, middle one attached ca. 5 mm above the base of the corolla tube, inconspicuous, semi-transparent, ca. 0.5 mm long. Disc annular, light yellow with waxy luster, glabrous, ca. 0.5 mm high, margin entire or slightly notched. Pistil light brown to light reddish-brown, ca. 2 cm long; ovary cylindrical, ca. 1.2 cm long, ca. 1 mm in diameter, sparsely puberulent; style ca. 8 mm long, sparsely puberulent; stigma 1, upper lobe absent, lower lobe obtrapeziform, light yellow-brown, ca. 1 mm long, apex 2-lobed and lingulate. Capsule linear, ca. 3.5 cm long, glabrous.</p><fig id="F1" position="float" orientation="portrait"><object-id xmlns:xlink="http://www.w3.org/1999/xlink" content-type="doi" xlink:type="simple">10.3897/phytokeys.257.155007.figure1</object-id><object-id xmlns:xlink="http://www.w3.org/1999/xlink" content-type="arpha" xlink:type="simple">78887F07-56F6-579F-AA94-F9F223FF24B0</object-id><label>Figure 1.</label><caption><p><italic><tp:taxon-name><tp:taxon-name-part taxon-name-part-type="genus" reg="Primulina">Primulina</tp:taxon-name-part><tp:taxon-name-part taxon-name-part-type="species" reg="aureipurpurea">aureipurpurea</tp:taxon-name-part></tp:taxon-name></italic> F.Wen, B.D.Lai &amp; Y.Q.Huang <bold>A</bold> habit <bold>B</bold> bracts (Left: abaxial surface; Right: adaxial surface) <bold>C</bold> pistil (Top: pistil without calyx lobes; Bottom: pistil with calyx lobes) <bold>D</bold> opened corolla for showing stamens and stamindoes <bold>E</bold> stigma. Drawn by Bi-Dan Lai based on <italic>B.D.Lai, &amp; Y.Q.Huang 20241109</italic>.</p></caption><graphic xmlns:xlink="http://www.w3.org/1999/xlink" xlink:href="phytokeys-257-125_article-155007__-g001.jpg" position="float" orientation="portrait" xlink:type="simple" id="oo_1346853.jpg"><uri content-type="original_file" xlink:type="simple">https://binary.pensoft.net/fig/1346853</uri></graphic></fig></tp:treatment-sec><tp:treatment-sec sec-type="distribution" id="SECID0EALAC"><title>Distribution, habitat and provisional conservation status.</title><p><italic><tp:taxon-name><tp:taxon-name-part taxon-name-part-type="genus" reg="Primulina">Primulina</tp:taxon-name-part><tp:taxon-name-part taxon-name-part-type="species" reg="aureipurpurea">aureipurpurea</tp:taxon-name-part></tp:taxon-name></italic> is currently only found in its type locality, Dahua County, Guangxi. This species prefers to grow on the upper half of steep limestone cliffs in karst hills with relatively strong sunlight. It thrives under the shelter of larger trees and shrubs directly above, or where there are overhanging rocks above, which provide overhead protection. This is likely because its leaves are fragile and easily broken, and sheltered locations effectively prevent direct rain impact that causes leaf breakage. Although this species can adapt to environments with relatively strong sunlight, its main distribution is still predominantly on north-facing hill slopes. Although it has been found on multiple limestone hills near its type locality, these limestone peaks are interconnected, so these populations on different limestone hills can be considered different sub-populations within a single population. Due to severe droughts in the type locality in the second half of 2022 and 2024, there has been a large-scale die-off of new seedlings in each sub-population, and adult plants have also experienced some mortality and growth decline. In addition, due to the variable and beautiful flower colors and strong heat and drought resistance of this species, local residents have been selling it as a wild ornamental plant, “Wild Grass from Hill,” on internet shopping platforms for several years, causing some human interference and over-collection. Currently, it has been observed that most individuals at the lower elevations of those hills have been collected, and larger groups are mainly found on limestone cliffs more than 20 meters above the ground. Furthermore, due to the limestone hills near the mountainous area where this species is distributed being mined for calcium carbonate rock (as a mining area), the type location of this species will clearly receive significant anthropogenic damage within the foreseeable decades. Therefore, considering the above factors, according to the IUCN Red List criteria, the currently known population of this species is provisionally assessed as “Vulnerable, VU D2.” Of course, with further field surveys, its endangered status may still undergo significant changes in the future (<xref ref-type="bibr" rid="B10">IUCN Standards and Petitions Committee 2025</xref>).</p><fig id="F2" position="float" orientation="portrait"><object-id xmlns:xlink="http://www.w3.org/1999/xlink" content-type="doi" xlink:type="simple">10.3897/phytokeys.257.155007.figure2</object-id><object-id xmlns:xlink="http://www.w3.org/1999/xlink" content-type="arpha" xlink:type="simple">1FC3DAFF-DD62-5417-9CDC-A78101C04BF8</object-id><label>Figure 2.</label><caption><p><italic><tp:taxon-name><tp:taxon-name-part taxon-name-part-type="genus" reg="Primulina">Primulina</tp:taxon-name-part><tp:taxon-name-part taxon-name-part-type="species" reg="aureipurpurea">aureipurpurea</tp:taxon-name-part></tp:taxon-name></italic> F.Wen, B.D.Lai &amp; Y.Q.Huang <bold>A</bold> a plant in natural habitat <bold>B</bold> mature leaves (Left: adaxial surface; Right: abaxial surface) <bold>C</bold> bracts (Left: adaxial surface; Right: abaxial surface) <bold>D</bold> cyme with flowers, showing the lateral view of flowers <bold>E</bold> opened corolla for showing stamens and staminodes <bold>F</bold> Pistil (Top: removed calyx lobes; Bottom: kept calyx lobes). Photo by Bi-Dan Lai &amp; Yi-Qin Huang.</p></caption><graphic xmlns:xlink="http://www.w3.org/1999/xlink" xlink:href="phytokeys-257-125_article-155007__-g002.jpg" position="float" orientation="portrait" xlink:type="simple" id="oo_1346854.jpg"><uri content-type="original_file" xlink:type="simple">https://binary.pensoft.net/fig/1346854</uri></graphic></fig></tp:treatment-sec><tp:treatment-sec sec-type="phenology" id="SECID0EZMAC"><title>Phenology.</title><p>Flowering period is from October to December; fruiting time is from December to January of the next year.</p></tp:treatment-sec><tp:treatment-sec sec-type="etymology" id="SECID0E5MAC"><title>Etymology.</title><p>The specific epithet is derived from two Latin words. The prefix originates from “<italic>aureus</italic>”, meaning golden or gold-colored; the suffix, on the other hand, comes from “<italic>purpureus</italic>”, meaning purple. Therefore, it signifies the flowers of this new species exhibiting a combination of golden and purple colors. The Chinese name is given as “金玺报春苣苔” (Jin Xǐ Bào Chūn Jù Tái). The Chinese name is derived from the plant’s richly varied and dazzling corolla colors. The limb of the corolla is a bright yellow, which then transitions to a purplish-red towards the corolla tube, making it very pleasing to the eye, hence its use. On the other hand, “金玺” (Jin Xǐ) is the Chinese name for a type of gemstone within “碧玺” (Bì Xǐ, tourmaline) where yellow to amber are the primary colors. It is a borosilicate crystal containing chemical elements such as aluminum, iron, magnesium, sodium, lithium, potassium, manganese, and vanadium. Due to the presence of chromium, copper, manganese, and vanadium, it can exhibit a wide array of colors. Because of its complex composition, its colors are also complex and variable. Combining the aforementioned factors, the Chinese name “金玺” (Jin Xǐ) well embodies the highly distinctive corolla color characteristics of this new species.</p></tp:treatment-sec><ref-list><ref id="B10"><mixed-citation xmlns:xlink="http://www.w3.org/1999/xlink" xlink:type="simple">IUCN Standards and Petitions Committee (<year>2025</year>) Guidelines for Using the IUCN Red List Categories and Criteria. Version 16. Gland, Switzerland: IUCN.</mixed-citation></ref></ref-list></tp:taxon-treatment>
